# Supplementary material for: Constructing ROS-Responsive Supramolecular Gel with Innate Antibacterial Properties
Source: Pharmaceutics. 2023 Aug 19;15(8):2161. doi: 10.3390/pharmaceutics15082161 (PMC10458117; doi:10.3390/pharmaceutics15082161)
Supplement: Supplementary file 1 [file pharmaceutics-15-02161-s001.zip]

Archive with 1 entries (1 files):
- pharmaceutics-2530164-supplementary.pdf
